# Supplementary material for: Restoration of Cathepsin D Level via L-Serine Attenuates PPA-Induced Lysosomal Dysfunction in Neuronal Cells
Source: Int J Mol Sci. 2022 Sep 13;23(18):10613. doi: 10.3390/ijms231810613 (PMC9504002; doi:10.3390/ijms231810613)
Supplement: Supplementary file 1 [file ijms-23-10613-s001.zip]

Archive with 1 entries (1 files):
- ijms-1864568-supplementary.pdf
